# Supplementary material for: IDH-mutant glioma specific association of rs55705857 located at 8q24.21 involves MYC deregulation
Source: Sci Rep. 2016 Jun 10;6:27569. doi: 10.1038/srep27569 (PMC4901315; doi:10.1038/srep27569)
Supplement: Supplementary Table 1 [file srep27569-s2.xls]

## Sheet: Sheet1
Suppl. Table 1: Demographic distribution of glioma patients, other cancer patients and controls.
	Healthy Controls	Other Cancers	All Non-gliomas	All gliomas	Oligodendro-glioma WHO Gr-II	Oligodendro-glioma WHO Gr-III	Oligoastro-cytoma WHO Gr-II	Oligoastro-cytoma WHO Gr-III	Astrocytoma WHO Gr-II	Astrocytoma WHO Gr-III	GBM
n	316	411	727	285	60	21	24	17	40	14	102
Age
Mean	40.9 (14.3)	54 (16.0)	47.8 (18.9)	44.2 (14.4)	40 (9.6)	43.4 (12.7)	35.4 (10.8)	40.3 (15.4)	36.3 (11.5)	39.4 (11.9)	53.1 (14.3)
Median	38	56	46	41	38	45	36	35	34	38	55
Gender (%)
Male	38.3	48.9	44.3	59.7	67.2	42.1	50	70.6	50	66.7	62,3
Female	61.7	51.1	55.7	41.3	32.8	57.9	50	29.4	50	33.3	37.7
