# Supplementary material for: IDH-mutant glioma specific association of rs55705857 located at 8q24.21 involves MYC deregulation
Source: Sci Rep. 2016 Jun 10;6:27569. doi: 10.1038/srep27569 (PMC4901315; doi:10.1038/srep27569)
Supplement: Supplementary Table 2 [file srep27569-s3.xls]

## Sheet: Sheet1
Suppl. Table 2. Rs55705857 genotype distribution by glioma subtype.
		number	%	Allele	MAF %	OR	95% CI
All gliomas		285
A/G		39	13.68	G	7.54	5.65	3,27-9,75
G/G		2	0.7	A	92.46		*
A/A		244	85.61
IDH-mut gliomas		153
A/G		31	20.26	G	11.44	9.25	5,17-16,52
G/G		2	1.31	A	88.56		*
A/A		120	78.43
IDHmut 1p19q codeleted gr-2,3		47
A/G		13	27.66	G	13.83	12.85	5,94-27,83
G/G		0	0	A	86.17		*
A/A		34	72.34
IDHmut 1p19q codeleted gr-2		36
A/G		10	27.78	G	13.89	12.93	5,53-30,21
G/G		0	0	A	86.11		*
A/A		26	72.22
IDHmut 1p19q codeleted gr-3		11
A/G		3	27.27	G	13.64	12.61	3,12-50,93
G/G		0	0	A	86.36		p=0.0004
A/A		8	72.73
IDH-mut TERTwt gr-2,3		74
A/G		12	16.22	G	10.81	7.84	3,80-16,21
G/G		2	2.7	A	89.19		*
A/A		60	81.08
IDH-mut TERTwt gr-2		52
A/G		11	21.15	G	12.5	10.09	4,63-21,95
G/G		1	1.92	A	87.5		*
A/A		40	76.92
IDH-mut TERTwt gr-3		22
A/G		1	4.55	G	6.82	3.36	0,74-15,32
G/G		1	4.55	A	93.18		p=0.1172
A/A		20	90.91
IDH-wt TER-wt gr-2,3		9
A/G		0	0	G	0	--	--
G/G		0	0	A	100
A/A		9	100
IDH-wt TER-mut gr-2,3		14
A/G		2	14.29	G	7.14	5.6	1.18-26.63
G/G		0	0	A	92.86		p=0.0302
A/A		12	85.71
IDH-wt TERT-mut gr-4		59
A/G		4	6.78	G	3.39	2.45	0.81-7.37
G/G		0	0	A	96.61		p=0.1124
A/A		55	93.22
Oligo-2,3		78
A/G		18	23.08	G	11.54	10.09	5,10-19,96
G/G		0	0	A	88.46		*
A/A		60	76.92
Oligo-2,3 IDHmut		67
A/G		16	23.88	G	11.94	10.55	5,19-21,45
G/G		0	0	A	88.06		*
A/A		51	76.12
Astro-2,3		58
A/G		7	12.07	G	7.76	5.38	2.27-12.75
G/G		1	1.72	A	92.24		p=0,0001
A/A		50	86.21
Astro-2,3 IDHmut		38
A/G		7	18.42	G	11.84	8.91	3,67-21,89
G/G		1	2.63	A	88.16		*
A/A		30	78.95
OA-2,3		41
A/G		6	14.63	G	9.76	6.92	2,75-17,40
G/G		1	2.44	A	90.24		*
A/A		34	82.93
IDH-mut OA-2,3		32
A/G		6	18.75	G	12.5	9.41	3,66-24,19
G/G		1	3.13	A	87.5		*
A/A		25	78.13
Grade-2 gliomas		122
A/G		25	20.49	G	11.07	9.11	4,93-16,81
G/G		1	0.82	A	88.93		*
A/A		96	78.69
Grade-2 IDHwt		13
A/G		1	7.69	G	3.85	2.8	0,35-22,55
G/G		0	0	A	96.15		p=0.3330
A/A		12	92.31
Grade-2 IDHmut		98
A/G		24	24.49	G	13.27	11.51	6,14-21,58
G/G		1	1.02	A	86.73		*
A/A		73	74.49
Grade-3 gliomas		55
A/G		6	10.91	G	7.27	4.9	1,99-12,11
G/G		1	1.82	A	92.73		p=0.0006
A/A		48	87.27
Grade-3 IDHwt		13
A/G		1	7.69	G	3.85	2.8	0,35-22,55
G/G		0	0	A	96.15		p=0.3330
A/A		12	92.31
Grade-3 IDHmut		39
A/G		5	12.82	G	8.97	6.11	2,31-16,16
G/G		1	2.56	A	91.03		p=0,0003
A/A		33	84.62
Grade-4 gliomas		107
A/G		8	7.48	G	3.74	2.72	1,17-6,30
G/G		0	0	A	96.26		p=0.0199
A/A		99	92.52
Grade-4 IDHwt		90
A/G		6	6.67	G	3.33	2.4	0,94-6,12
G/G		0	0	A	96.67		p=0.0683
A/A		84	93.33
Grade-4 IDHmut		15
A/G		2	13.33	G	6.67	5.17	1,10-24,39
G/G		0	0	A	93.33		p=0.0378
A/A		13	86.67
