# Supplementary material for: IDH-mutant glioma specific association of rs55705857 located at 8q24.21 involves MYC deregulation
Source: Sci Rep. 2016 Jun 10;6:27569. doi: 10.1038/srep27569 (PMC4901315; doi:10.1038/srep27569)
Supplement: Supplementary Table 3 [file srep27569-s4.xls]

## Sheet: Sheet1
Suppl. Table 3. OncoScan analysis results of 22 WHO grade-II IDH-mutant oligodendrogliomas, A/A (n=18) and A/G (n=4) genotypes.
Region	Cytoband Location	Event	Region Length	Freq. in <A/G+> (%)	Freq. in <A/A>(%)	Difference	Probe-level p-value	p-value	q-bound	% of CNV Overlap	Count of Gene Symbols	Gene Symbols
chr8:48,268,796-49,038,879	q11.21	LOH	770083	0	72.2222	-72.2222	NaN	0.0172249	1	71.1339	5	SPIDR, CEBPD, PRKDC, MCM4, UBE2V2
chr1:78,079,928-78,596,990	p31.1	LOH	517062	25	83.3333	-58.3333	NaN	0.0457963	1	66.8032	8	ZZZ3, USP33, FAM73A, NEXN-AS1, NEXN, FUBP1, DNAJB4, GIPC2
chr6:31,507,568-31,555,919	p21.33	LOH	48351	25	88.8889	-63.8889	NaN	0.0239234	1	100	9	DDX39B, ATP6V1G2-DDX39B, SNORD84, ATP6V1G2, NFKBIL1, LTA, TNF, LTB, LST1
chr19:42,656,036-42,714,813	q13.2	LOH	58777	25	83.3333	-58.3333	NaN	0.0457963	1	100	1	DEDD2
chr2:194,670,177-194,704,805	q32.3	LOH	34628	50	0	50	NaN	0.025974	1	100	0
chr2:197,061,559-197,141,483	q32.3	LOH	79924	50	0	50	NaN	0.025974	1	34.3789	2	LOC101927482, HECW2
chr5:99,276,020-99,460,327	q21.1	LOH	184307	50	0	50	NaN	0.025974	1	100	0
chr16:14,217,924-15,127,438	p13.12 - p13.11	LOH	909514	50	0	50	NaN	0.025974	1	69.3064	23	MKL2, MIR193B, MIR365A, PARN, BFAR, PLA2G10, NPIPA2, NPIPA3, NPIPA2, NPIPA3, ABCC6P2, NOMO1, MIR3179-1, MIR3179-2, MIR3179-3, MIR3180-1, MIR3180-3, MIR3180-2, MIR6511A2, LOC100288162, MIR6770-2, NPIPA1, PDXDC1
chr19:42,948,671-42,996,485	q13.2	Allelic Imbalance	47814	50	0	50	NaN	0.025974	0.596241	100	1	LIPE-AS1
chrX:1,564,355-1,623,671	p22.33	CN Gain	59316	50	0	50	NaN	0.025974	1	100	2	ASMTL, P2RY8
chr1:0-2,130,132	p36.33	Allelic Imbalance	2130132	75	16.6667	58.3333	NaN	0.0457963	0.596241	99.5305	86	DDX11L1, MIR6859-1, MIR6859-2, WASH7P, FAM138A, FAM138F, OR4F5, LOC729737, LOC100132062, LOC100132287, LOC100133331, OR4F16, OR4F29, OR4F3, MIR6723, OR4F16, OR4F29, OR4F3, LOC100133331, LOC100288069, FAM87B, LINC00115, LINC01128, FAM41C, LOC100130417, SAMD11, NOC2L, KLHL17, PLEKHN1, PERM1, HES4, ISG15, AGRN, RNF223, C1orf159, LOC254099, MIR200B, MIR200A, MIR429, TTLL10, TNFRSF18, TNFRSF4, SDF4, B…
chr1:9,571,979-9,721,971	p36.22	Allelic Imbalance	149992	75	16.6667	58.3333	NaN	0.0457963	0.596241	79.6943	4	SLC25A33, TMEM201, C1orf200, PIK3CD
chr1:10,233,751-10,388,180	p36.22	Allelic Imbalance	154429	75	16.6667	58.3333	NaN	0.0457963	0.596241	100	2	UBE4B, KIF1B
chr1:27,676,796-28,051,188	p36.11 - p35.3	Allelic Imbalance	374392	75	11.1111	63.8889	NaN	0.0239234	0.596241	90.206	9	SYTL1, MAP3K6, FCN3, CD164L2, GPR3, WASF2, AHDC1, FGR, IFI6
chr1:28,051,188-28,264,980	p35.3	Allelic Imbalance	213792	75	16.6667	58.3333	NaN	0.0457963	0.596241	57.4418	7	FAM76A, STX12, SCARNA1, PPP1R8, THEMIS2, RPA2, SMPDL3B
chr1:28,264,980-28,664,127	p35.3	Allelic Imbalance	399147	75	11.1111	63.8889	NaN	0.0239234	0.596241	62.4675	8	SMPDL3B, XKR8, EYA3, PTAFR, DNAJC8, ATPIF1, SESN2, MED18
chr1:28,664,127-29,140,937	p35.3	Allelic Imbalance	476810	75	16.6667	58.3333	NaN	0.0457963	0.596241	52.9144	15	PHACTR4, SNHG3, RCC1, TRNAU1AP, SNORD99, SNORA61, SNHG12, SNORA44, SNORA16A, RAB42, TAF12, RNU11, GMEB1, YTHDF2, OPRD1
chr1:32,948,597-32,992,174	p35.1	Allelic Imbalance	43577	75	11.1111	63.8889	NaN	0.0239234	0.596241	11.1641	1	ZBTB8B
chr1:32,992,174-33,124,244	p35.1	Allelic Imbalance	132070	75	16.6667	58.3333	NaN	0.0457963	0.596241	70.8094	3	ZBTB8A, ZBTB8OS, RBBP4
chr1:40,263,718-40,469,332	p34.2	Allelic Imbalance	205614	75	16.6667	58.3333	NaN	0.0457963	0.596241	100	3	TRIT1, MYCL, MFSD2A
chr1:45,175,981-45,232,875	p34.1	Allelic Imbalance	56894	75	16.6667	58.3333	NaN	0.0457963	0.596241	25.3401	2	C1orf228, KIF2C
chr1:45,232,875-45,406,271	p34.1	Allelic Imbalance	173396	75	11.1111	63.8889	NaN	0.0239234	0.596241	49.5265	12	KIF2C, SNORD55, SNORD46, RPS8, SNORD38A, SNORD38B, BEST4, PLK3, TCTEX1D4, BTBD19, PTCH2, EIF2B3
chr1:47,230,110-47,676,391	p33	Allelic Imbalance	446281	75	16.6667	58.3333	NaN	0.0457963	0.596241	76.5731	8	CYP4B1, CYP4Z2P, CYP4A11, CYP4X1, CYP4Z1, CYP4A22, LINC00853, PDZK1IP1
chr1:51,533,776-51,962,379	p32.3	Allelic Imbalance	428603	75	16.6667	58.3333	NaN	0.0457963	0.596241	2.33806	4	C1orf185, RNF11, TTC39A, EPS15
chr1:51,962,379-52,866,192	p32.3	Allelic Imbalance	903813	75	11.1111	63.8889	NaN	0.0239234	0.596241	33.8678	11	EPS15, OSBPL9, NRD1, MIR761, RAB3B, KTI12, TXNDC12, BTF3L4, ZFYVE9, CC2D1B, ORC1
chr1:52,866,192-53,041,626	p32.3	Allelic Imbalance	175434	75	16.6667	58.3333	NaN	0.0457963	0.596241	2.16549	3	ORC1, PRPF38A, ZCCHC11
chr1:65,096,556-65,716,950	p31.3	Allelic Imbalance	620394	75	16.6667	58.3333	NaN	0.0457963	0.596241	68.4233	7	CACHD1, RAVER2, JAK1, LOC101927084, MIR3671, MIR101-1, AK4
chr1:67,908,022-68,563,638	p31.3	Allelic Imbalance	655616	75	16.6667	58.3333	NaN	0.0457963	0.596241	34.3695	4	GADD45A, GNG12, GNG12-AS1, DIRAS3
chr1:72,521,583-72,739,553	p31.1	Allelic Imbalance	217970	75	16.6667	58.3333	NaN	0.0457963	0.596241	100	1	NEGR1
chr1:72,739,553-72,944,936	p31.1	Allelic Imbalance	205383	75	11.1111	63.8889	NaN	0.0239234	0.596241	100	1	NEGR1
chr1:77,068,356-77,326,207	p31.1	Allelic Imbalance	257851	75	16.6667	58.3333	NaN	0.0457963	0.596241	100	1	ST6GALNAC3
chr1:77,326,207-77,953,518	p31.1	Allelic Imbalance	627311	75	11.1111	63.8889	NaN	0.0239234	0.596241	81.9737	4	ST6GALNAC5, MIR7156, PIGK, AK5
chr1:77,953,518-78,929,461	p31.1	Allelic Imbalance	975943	75	5.55556	69.4444	NaN	0.00997949	0.596241	82.4121	10	AK5, ZZZ3, USP33, FAM73A, NEXN-AS1, NEXN, FUBP1, DNAJB4, GIPC2, MGC27382
chr1:78,929,461-78,959,497	p31.1	Allelic Imbalance	30036	75	11.1111	63.8889	NaN	0.0239234	0.596241	100	1	PTGFR
chr1:78,959,497-79,643,156	p31.1	Allelic Imbalance	683659	75	16.6667	58.3333	NaN	0.0457963	0.596241	100	4	PTGFR, IFI44L, IFI44, ELTD1
chr1:92,150,665-92,240,010	p22.1	Allelic Imbalance	89345	75	16.6667	58.3333	NaN	0.0457963	0.596241	100	1	TGFBR3
chr6:27,097,673-27,465,384	p22.1	LOH	367711	75	11.1111	63.8889	NaN	0.0239234	1	56.768	12	HIST1H2BJ, HIST1H2AG, HIST1H4I, HIST1H2BK, HIST1H2AH, MIR3143, PRSS16, POM121L2, VN1R10P, ZNF204P, ZNF391, ZNF184
chr6:27,465,384-27,640,275	p22.1	LOH	174891	75	16.6667	58.3333	NaN	0.0457963	1	100	0
chr6:35,009,525-35,407,063	p21.31	LOH	397538	75	16.6667	58.3333	NaN	0.0457963	1	60.8749	6	ANKS1A, TCP11, SCUBE3, ZNF76, DEF6, PPARD
chr6:35,407,063-35,454,455	p21.31	LOH	47392	75	11.1111	63.8889	NaN	0.0239234	1	100	4	FANCE, RPL10A, MIR7111, TEAD3
chr7:68,849,666-68,905,782	q11.22	LOH	56116	75	11.1111	63.8889	NaN	0.0239234	1	1.60382	0
chr7:68,905,782-68,910,666	q11.22	LOH	4884	75	16.6667	58.3333	NaN	0.0457963	1	0	0
chr10:42,413,322-43,128,024	q11.21	LOH	714702	75	16.6667	58.3333	NaN	0.0457963	1	100	5	LOC441666, CCNYL2, LINC00839, ZNF37BP, ZNF33B
chr10:104,247,767-104,392,224	q24.32	LOH	144457	75	16.6667	58.3333	NaN	0.0457963	1	100	2	ACTR1A, SUFU
chr15:40,609,284-40,719,103	q15.1	LOH	109819	75	5.55556	69.4444	NaN	0.00997949	1	100	5	C15orf52, PHGR1, DISP2, KNSTRN, IVD
chr15:40,719,103-40,730,808	q15.1	LOH	11705	75	11.1111	63.8889	NaN	0.0239234	1	100	0
chr15:40,730,808-40,959,447	q15.1	LOH	228639	75	16.6667	58.3333	NaN	0.0457963	1	100	6	BAHD1, CHST14, MRPL42P5, C15orf57, RPUSD2, CASC5
chr19:36,906,005-37,683,695	q13.12	Allelic Imbalance	777690	75	16.6667	58.3333	NaN	0.0457963	0.596241	100	20	ZFP82, LOC644189, ZNF566, LOC728752, ZNF260, ZNF529, LOC101927599, ZNF382, ZNF461, LOC101927621, ZNF567, ZNF850, ZNF790-AS1, ZNF790, ZNF345, ZNF829, ZNF568, ZNF420, ZNF585A, ZNF585B
chr19:41,754,323-42,131,912	q13.2	Allelic Imbalance	377589	75	16.6667	58.3333	NaN	0.0457963	0.596241	75.3994	15	AXL, HNRNPUL1, CCDC97, TGFB1, B9D2, TMEM91, EXOSC5, BCKDHA, B3GNT8, ATP5SL, ERICH4, PCAT19, LOC101927931, CEACAM21, CEACAM4
chr19:42,390,458-42,475,828	q13.2	Allelic Imbalance	85370	75	16.6667	58.3333	NaN	0.0457963	0.596241	100	3	ARHGEF1, RABAC1, ATP1A3
chr17:37,360,287-37,376,460	q12	LOH	16173	100	27.7778	72.2222	NaN	0.0172249	1	100	2	RPL19, STAC2
