# Supplementary material for: IDH-mutant glioma specific association of rs55705857 located at 8q24.21 involves MYC deregulation
Source: Sci Rep. 2016 Jun 10;6:27569. doi: 10.1038/srep27569 (PMC4901315; doi:10.1038/srep27569)
Supplement: Supplementary Table 4 [file srep27569-s5.xls]

## Sheet: Sheet1
Suppl. Table 4. List of genes differentially expressed between A/G and A/A groups of WHO grade-II IDH-mutant 1p19q-codeleted ATRX-wt diffuse gliomas analyzed by RNA-seq.
gene_id	gene_short_name	chromosome	start	end	A/G value	A/A value	log2 fold change	up/down	p_value	q_value
XLOC_000852	MIR3658,UCK2	chr1	165796731	165880855	157.055	10.8719	3.8526	UP	5e-05	0.0424313
XLOC_002124	CHIT1	chr1	203185206	203198860	1.71252	0	#NAME?	UP	5e-05	0.0424313
XLOC_005634	NTN4	chr12	96043030	96184536	14.5002	1.71359	3.08097	UP	5e-05	0.0424313
XLOC_006426	RGS6	chr14	72398816	73033238	3.69293	0.461877	2.99919	UP	5e-05	0.0424313
XLOC_007099	GABRA5	chr15	27111865	27194357	8.91652	1.05085	3.08492	UP	5e-05	0.0424313
XLOC_010144	MIR4741,RBBP8	chr18	20513294	20606449	5.3411	86.3404	-4.01483	DOWN	5e-05	0.0424313
XLOC_011538	CRLF1	chr19	18704034	18717660	34.1306	3.16048	3.43285	UP	5e-05	0.0424313
XLOC_013665	TOX2	chr20	42543491	42698254	7.46013	0.865352	3.10784	UP	5e-05	0.0424313
XLOC_014414	DGCR8,MIR1306,MIR3618	chr22	20067754	20104818	93.4661	8.60147	3.44179	UP	5e-05	0.0424313
XLOC_014624	MIR4763,MIRLET7A3,MIRLET7B,MIRLET7BHG	chr22	46481876	46509808	33.1237	1.51071	4.45457	UP	5e-05	0.0424313
XLOC_014812	ANKRD54,MIR658	chr22	38226861	38240378	55.9301	12.6858	2.14041	UP	5e-05	0.0424313
XLOC_015893	FSTL1,MIR198	chr3	120113060	120169918	175.063	7.67875	4.51086	UP	5e-05	0.0424313
XLOC_016967	SFRP2	chr4	154701741	154710228	88.7966	9.88957	3.16652	UP	5e-05	0.0424313
XLOC_018224	HLA-DRA	chr6	32407618	32412826	106.503	8.49207	3.64863	UP	5e-05	0.0424313
XLOC_018795	HLA-DRB1	chr6	32546546	32557613	33.5634	3.30649	3.34351	UP	5e-05	0.0424313
XLOC_021094	CALN1	chr7	71244475	71877360	11.1364	0.787632	3.82162	UP	5e-05	0.0424313
XLOC_011100	ZNF331	chr19	54024176	54083523	8.61514	1.89382	2.18558	UP	0.0001	0.0754333
XLOC_024028	IL13RA2	chrX	114238537	114252207	3.82114	0	#NAME?	UP	0.0001	0.0754333
XLOC_005125	PEBP1	chr12	118573869	118583390	469.416	88.1299	2.41316	UP	0.00015	0.0848625
XLOC_010186	SLC14A1	chr18	43304091	43332485	10.415	0.27369	5.24998	UP	0.00015	0.0848625
XLOC_010465	AMH,MIR4321	chr19	2249112	2252072	190.953	11.8626	4.00873	UP	0.00015	0.0848625
XLOC_012608	ZDBF2	chr2	207139522	207179148	3.00135	0.544576	2.46241	UP	0.00015	0.0848625
XLOC_020467	AEBP1	chr7	44143959	44154159	13.0729	2.92162	2.16174	UP	0.00015	0.0848625
XLOC_020622	NPTX2	chr7	98246596	98259181	13.5028	0.922666	3.8713	UP	0.00015	0.0848625
XLOC_003801	C11orf87	chr11	109292845	109299893	6.38803	0.820257	2.96122	UP	0.0002	0.108624
XLOC_007501	RASGRP1	chr15	38780301	38857007	6.19434	0.925332	2.74291	UP	0.00025	0.110092
XLOC_011986	PEG3,ZIM2	chr19	57285922	57352097	18.3646	1.93492	3.24658	UP	0.0003	0.110092
XLOC_013425	NGEF	chr2	233743395	233877951	39.9688	5.93739	2.75097	UP	0.00025	0.110092
XLOC_015819	PDZRN3	chr3	73431651	73674072	10.8483	2.95706	1.87524	UP	0.0003	0.110092
XLOC_015845	ABI3BP	chr3	100468178	100712334	4.40131	0.495613	3.15065	UP	0.0003	0.110092
XLOC_016728	GABRA4	chr4	46920916	46996424	3.22438	0.473345	2.76806	UP	0.00025	0.110092
XLOC_017371	PCDHB5	chr5	140514799	140517704	6.90135	30.917	-2.16345	DOWN	0.00025	0.110092
XLOC_017895	CD74	chr5	149781199	149792499	450.549	53.8988	3.06336	UP	0.0003	0.110092
XLOC_018631	F13A1	chr6	6144310	6320924	5.13366	0.585533	3.13216	UP	0.0003	0.110092
XLOC_020889	LINC00689	chr7	158801044	158818929	15.2346	3.32912	2.19414	UP	0.0003	0.110092
XLOC_022531	LOC253039	chr9	123605319	123616651	5.61803	0.439304	3.67677	UP	0.00025	0.110092
XLOC_023043	PSMD5	chr9	123578331	123605299	8.39995	1.66528	2.33462	UP	0.0003	0.110092
XLOC_001826	S100A10	chr1	151955385	151966714	52.5563	8.96035	2.55224	UP	0.0004	0.120693
XLOC_005502	PPP1R1A	chr12	54973023	54982443	33.9096	8.86768	1.93507	UP	0.0004	0.120693
XLOC_006638	TNFAIP2	chr14	103592663	103603776	4.39787	0.532	3.04731	UP	0.0004	0.120693
XLOC_006895	PGF	chr14	75408532	75422467	21.7898	2.44079	3.15823	UP	0.0004	0.120693
XLOC_016482	SYNPO2	chr4	119809995	119982402	4.43792	0.985001	2.17169	UP	0.00035	0.120693
XLOC_017334	TGFBI	chr5	135364583	135399507	7.39426	0.5189	3.83288	UP	0.0004	0.120693
XLOC_020394	GPNMB	chr7	23286315	23314729	17.2002	1.17571	3.87081	UP	0.00035	0.120693
XLOC_022943	NINJ1	chr9	95883770	95896570	55.6242	16.3082	1.77011	UP	0.0004	0.120693
XLOC_018004	GFPT2	chr5	179727699	179780315	12.4892	1.88651	2.72689	UP	0.00045	0.130002
XLOC_018793	HLA-DRB5	chr6	32485153	32498006	20.0013	1.27303	3.97375	UP	0.00045	0.130002
XLOC_008976	RHBDL3	chr17	30593194	30651680	24.7196	5.66073	2.1266	UP	0.0005	0.13578
XLOC_010326	CCDC178	chr18	30517365	31020685	0.306682	3.70642	-3.59521	DOWN	0.0005	0.13578
XLOC_021142	SEMA3E	chr7	82993221	83278479	1.74243	0.176094	3.30669	UP	0.0005	0.13578
XLOC_002239	FAM89A,MIR1182	chr1	231154703	231175995	18.9543	3.56623	2.41005	UP	0.00055	0.140904
XLOC_018805	HLA-DPA1	chr6	33032345	33057473	57.1128	6.18639	3.20664	UP	0.00055	0.140904
XLOC_023244	GYG2	chrX	2746862	2800861	9.0776	1.91498	2.24498	UP	0.00055	0.140904
XLOC_001679	OLFM3	chr1	102268126	102462790	3.53131	0.28781	3.61701	UP	0.0006	0.142926
XLOC_006113	HTR2A	chr13	47405676	47471211	6.74811	1.19624	2.49597	UP	0.0006	0.142926
XLOC_011152	PRKCG	chr19	54385466	54410901	11.8256	1.82248	2.69794	UP	0.0006	0.142926
XLOC_023261	FRMPD4	chrX	12156584	12742642	2.66803	0.445995	2.58068	UP	0.0006	0.142926
XLOC_004908	BLOC1S1,BLOC1S1-RDH5,RDH5	chr12	56109817	56118526	102.106	23.2403	2.13537	UP	0.00065	0.152167
XLOC_012149	TMEM178A	chr2	39892637	39945104	34.1694	9.593	1.83265	UP	0.0007	0.15841
XLOC_018855	KIF6	chr6	39302875	39693181	4.03743	0.744634	2.43883	UP	0.0007	0.15841
XLOC_017941	SLIT3	chr5	168088737	168728133	1.86655	0.253867	2.87822	UP	0.00075	0.166943
XLOC_015638	CSRNP1	chr3	39183341	39195102	19.4822	5.70272	1.77243	UP	0.0008	0.172419
XLOC_022181	ADCY8	chr8	131792546	132052835	7.07996	1.53653	2.20407	UP	0.0008	0.172419
XLOC_008488	NUPR1	chr16	28548661	28550495	49.8803	12.815	1.96063	UP	0.00085	0.180333
XLOC_004093	USH1C	chr11	17515441	17565963	20.0974	4.06366	2.30615	UP	0.001	0.188583
XLOC_009318	C1QTNF1	chr17	77015290	77045870	29.6157	5.31247	2.47891	UP	0.001	0.188583
XLOC_009842	COL1A1	chr17	48261456	48279000	4.07816	0.430797	3.24284	UP	0.001	0.188583
XLOC_012665	ASIC4	chr2	220378891	220403494	26.1946	76.7039	-1.55003	DOWN	0.00095	0.188583
XLOC_013279	MSTN	chr2	190920425	190927455	7.70131	0.265869	4.85631	UP	0.001	0.188583
XLOC_014052	CTSZ	chr20	57570241	57582309	43.1742	12.7152	1.76362	UP	0.00095	0.188583
XLOC_016106	SST	chr3	187386693	187388201	45.7568	6.39435	2.83912	UP	0.001	0.188583
XLOC_017623	DAB2	chr5	39371775	39425335	12.9953	4.27605	1.60364	UP	0.00095	0.188583
