# Supplementary material for: IDH-mutant glioma specific association of rs55705857 located at 8q24.21 involves MYC deregulation
Source: Sci Rep. 2016 Jun 10;6:27569. doi: 10.1038/srep27569 (PMC4901315; doi:10.1038/srep27569)
Supplement: Supplementary Table 5 [file srep27569-s6.xls]

## Sheet: Sheet1
Suppl. Table 5. PANOGA based network analysis of RNA-seq data suggests differential regulation of neurotrophin and Ras/MAPK pathways between A/G and A/A groups of WHO grade-II IDH-mutant 1p19q-codeleted ATRX-wt gliomas.
Rank	KEGG ID	KEGG Term	Term Pvalue Corr Bonferroni	Pathway Associated Genes Found in Subnetworks
1	KEGG:04015	Rap1 signaling pathway	6.05e-20	CSF1R *;ITGB2 *;PDGFB *;ADCY8 *;FGF2 *;ACTB *;FYB *;IGF1R *; INS *;GRIN2A *;RAP1A *;CDH1 *;RASSF5 *;PLCG1 *;DRD2 *;HRAS *;MAP2K6 *;PRKCG *;EGF *;PRKCB *;PRKCA *;IGF1 *;MAPK12 *;PGF *;RHOA *;GRIN1 *;VEGFA *;APBB1IP *;TIAM1 *;PIK3CA *;ID1 *;CALM3 *;KRAS *;CALM1 *;MET *;PLCB2 *;
2	KEGG:04722	Neurotrophin signaling pathway	1.42e-17	JUN *;MAP2K1 *;BAD *;IRS1 *;PRKCD *;PSEN2 *;PTPN11 *;PIK3R1 *;PSEN1 *;MAPK12 *;RHOA *;IKBKB *;MAPK9 *;MAPK8 *;ARHGDIB *;MAPKAPK2 *;RPS6KA1 *;PLCG2 *;AKT1 *;PLCG1 *;RAC1 *;CAMK2G *;MAP3K5 *;MAPK3 *;
3	KEGG:04010	MAPK signaling pathway	2.32e-17	ATF2 *;RASGRF1 *;ELK1 *;RASGRP1 *;IKBKB *;MAPK9 *;MAPK8 *;PAK1 *;MKNK1 *;MYC *;RPS6KA1 *;AKT1 *;FLNB *;FLNC *;RAC1 *;MAP2K6 *;MAP3K5 *;MAPK3 *;DUSP4 *;PRKCG *;MAP2K4 *;JUN *;MAP2K1 *;NFATC1 *;MAPK12 *;TGFBR2 *;TNFRSF1A *;MAPKAPK2 *; MAPT *;MAP3K14 *; HSPA1B *;MAP3K12 *;
4	KEGG:04380	Osteoclast differentiation	1.87e-15	CSF1R *;JUN *;MAP2K1 *;SYK *;FHL2 *;CYBB *;NFATC1 *;PIK3R1 *;LILRB4 *;MAPK12 *;TGFBR2 *;TNFRSF1A *;IKBKB *;MAPK9 *;MAPK8 *;PLCG2 *;ACP5 *;AKT1 *;LCP2 *;RAC1 *;MAP3K14 *;MAP2K6 *;MAPK3 *;
5	KEGG:04014	Ras signaling pathway	2.61e-15	CSF1R *;FLT1 *;PDGFB *;ELK1 *;RASGRP1 *;ETS2 *; INS *;GRIN2A *;RASSF5 *;ABL1 *;PLCG2 *;PLCG1 *;HRAS *;PRKCG *;PDGFRA *;MAP2K1 *;EGF *;INSR *;PTPN11 *;IGF1 *;PGF *;FGF17 *;TIAM1 *;RASA1 *;RIN1 *;FGFR3 *;MET *;LAT *;
6	KEGG:04510	Focal adhesion	3.66e-14	SRC *;PXN *;PDGFB *;XIAP *;ACTG1 *;CRKL *;CDC42 *;MAPK9 *;MAPK8 *;RAP1A *;CCND1 *;ERBB2 *;AKT1 *;FYN *;RAC1 *;HRAS *;PRKCG *;MAP2K1 *;IGF1 *;PTK2 *;RHOA *;VAV1 *;COL1A1 *;COL1A2 *;RAF1 *;CRK *;MET *;BIRC2 *;
7	KEGG:05205	Proteoglycans in cancer	5.51e-14	SDC4 *;SRC *;PXN *;PIK3R1 *;CBL *;ELK1 *;ERBB4 *;PLCG2 *;RAC1 *;CAMK2G *;HRAS *;MAPK3 *;PRKCG *;MAP2K1 *;FZD7 *;ITGA2 *; IGF2 *;MSN *;IGF1 *;TIAM1 *;HCLS1 *;PTPN6 *;EZR *;MET *;CD44 *;TLR2 *;
8	KEGG:05150	Staphylococcus aureus infection	8.27e-13	C1QB *;C1QA *;ITGB2 *;C3 *;FCGR3A *; HLA-DMA *;FCGR2A *; HLA-DMB *; HLA-DRA *;FCGR1A *;FCGR2B *;C1QC *; HLA-DPA1 *; HLA-DQB1 *;
9	KEGG:04670	Leukocyte transendothelial migration	1.3e-12	PRKCG *;VAV3 *;ITK *;NCF2 *;ITGB2 *;NCF4 *;CYBB *;CYBA *;PIK3R2 *;PRKCA *;ACTB *;RHOA *;VAV1 *;CDC42 *;RASSF5 *;PLCG2 *;RAC1 *;
10	KEGG:04725	Cholinergic synapse	1.9e-12	CHRM2 *;PRKCG *;CACNA1B *;ITPR1 *;PRKCA *;ADCY8 *;GNG2 *;GNA11 *;GNB1 *;GNB4 *;GNB5 *;PLCB2 *;KCNJ3 *;
11	KEGG:04664	Fc epsilon RI signaling pathway	2.23e-12	MAP2K4 *;MAP2K1 *;SYK *;PRKCD *;PIK3R1 *;MAPK12 *;MAPK9 *;MAPK8 *;INPP5D *;PLCG2 *;AKT1 *;LCP2 *;PLCG1 *;RAC1 *;MAP2K6 *;MAPK3 *;
12	KEGG:05152	Tuberculosis	3.4e-12	CEBPB *;HLA-DRB5 *;SYK *;BAD *;STAT1 *;IL10RA *;CEBPG *;LSP1 *;TNFRSF1A *;MAPK9 *;PPP3CA *; HLA-DMA *; HLA-DMB *;PPP3CC *; HLA-DRA *;CAMK2G *; HLA-DRB1 *;JAK1 *;
13	KEGG:04611	Platelet activation	5.19e-12	FCER1G *;SYK *;SRC *;ITPR1 *;PIK3R2 *;PIK3R1 *;ADCY8 *;RASGRP1 *;RHOA *;GNAI2 *;PTGS1 *;APBB1IP *;COL1A1 *;COL1A2 *;RAP1A *;GNAQ *;PLCG2 *;FYN *;LCP2 *;PLCB2 *;
14	KEGG:05161	Hepatitis B	6.31e-12	PRKCG *;STAT5A *;STAT5B *;CREBBP *;JUN *;SMAD4 *;SMAD3 *;PRKCB *;STAT1 *;STAT3 *;NFATC1 *;PRKCA *;ELK1 *;MAPK9 *;CCND1 *;IL8 *;IRF3 *;EP300 *;MAPK1 *;HRAS *;TLR2 *;
15	KEGG:04610	Complement and coagulation cascades	2.73e-11	C1QB *;FGB *;C1QA *;F10 *;F2R *;F13A1 *;PLAT *;PLG *;TFPI *;KNG1 *;F5 *;C3 *;C7 *;SERPING1 *;
16	KEGG:04012	ErbB signaling pathway	8.28e-11	PRKCG *;MAP2K4 *;JUN *;MAP2K1 *;BAD *;PIK3R1 *;ELK1 *;MAPK9 *;MAPK8 *;PAK1 *;MYC *;PLCG2 *;AKT1 *;PLCG1 *;CAMK2G *;MAPK3 *;
17	KEGG:04713	Circadian entrainment	9.96e-11	KCNJ5 *;RYR2 *;ITPR1 *;CACNA1C *;ADCY8 *;RASD1 *;GNB1 *;NOS1AP *;GNB4 *;KCNJ3 *;
18	KEGG:04721	Synaptic vesicle cycle	1.14e-10	RIMS1 *;SYT1 *;CACNA1B *;CACNA1A *;STX3 *;STX2 *;STX1A *;
19	KEGG:05210	Colorectal cancer	1.15e-10	JUN *;MAP2K1 *;SMAD3 *;BAD *;AXIN2 *;PIK3R1 *;RHOA *;TGFBR2 *;MAPK9 *;MAPK8 *;MYC *;AKT1 *;RAC1 *;MAPK3 *;
20	KEGG:04520	Adherens junction	1.18e-10	PTPN1 *;SMAD4 *;ACTN2 *;SRC *;IQGAP1 *;TGFBR2 *;CDH1 *;ERBB2 *;CTNNB1 *;MAPK1 *;FYN *;PTPN6 *;ACP1 *;MET *;MAPK3 *;
21	KEGG:04660	T cell receptor signaling pathway	1.18e-10	JUN *;MAP2K1 *;NFATC1 *;PIK3R1 *;RASGRP1 *;MAPK12 *;RHOA *;IKBKB *;MAPK9 *;CD4 *;PAK1 *;PTPRC *;AKT1 *;LCP2 *;PLCG1 *;MAP3K14 *;MAPK3 *;
22	KEGG:04540	Gap junction	1.36e-10	PRKCG *;PDGFRA *;SRC *;ITPR1 *;PDGFB *;PRKCA *;HTR2A *;ADCY8 *;EGFR *;GNAI2 *;GNAQ *;DRD1 *;DRD2 *;HRAS *;PLCB2 *;TUBA8 *;
23	KEGG:04512	ECM-receptor interaction	1.83e-10	COL1A1 *;COL1A2 *;ITGA4 *;SDC4 *;COL4A1 *;LAMA1 *;COL4A4 *;COL6A2 *;FN1 *;ITGA5 *;HSPG2 *;CD44 *;
24	KEGG:04720	Long-term potentiation	2.67e-10	PRKCG *;ARAF *;ITPR1 *;ITPR3 *;PRKCA *;ADCY8 *;GRIN1 *;PPP3CA *;RPS6KA3 *;GNAQ *;EP300 *;CALM3 *;CALM1 *;CAMK2G *;HRAS *;ATF4 *;MAPK3 *;
25	KEGG:04668	TNF signaling pathway	3.04e-10	ATF2 *;MAP2K4 *;CEBPB *;JUN *;MAP2K1 *;PIK3R1 *;SELE *;MAPK12 *;TNFRSF1A *;IKBKB *;MAPK9 *;MAPK8 *;AKT1 *;MAP3K14 *;MAP2K6 *;MAP3K5 *;MAPK3 *;
26	KEGG:04723	Retrograde endocannabinoid signaling	3.55e-10	PRKCG *;GNG2 *;GNB1 *;CACNA1B *;GNB4 *;ITPR1 *;PRKCA *;GNB5 *;ADCY8 *;PLCB2 *;KCNJ3 *;
27	KEGG:05140	Leishmaniasis	4.93e-10	HLA-DMA *;HLA-DRB5 *;JUN *;FCGR2A *; HLA-DMB *;ITGB2 *;NCF4 *; HLA-DRA *;CYBA *;PTPN6 *; HLA-DRB1 *;JAK1 *;
28	KEGG:05166	HTLV-I infection	5.49e-10	SPI1 *;SRF *;ITGB2 *;PDGFB *;ADCY8 *;IKBKB *; HLA-DMA *;MAPK8 *; HLA-DMB *;MYC *;DVL2 *;AKT1 *;EP300 *;PDGFRB *;EGR2 *;CHUK *;MSX2 *;CDKN2A *;RRAS2 *;NFATC1 *;TGFBR2 *;DLG1 *;CDK4 *;CTNNB1 *; HLA-DRA *;ANAPC2 *;ATF4 *;
29	KEGG:05220	Chronic myeloid leukemia	7.18e-10	MAP2K1 *;SMAD4 *;CDKN2A *;CTBP1 *;PTPN11 *;CBL *;CRKL *;IKBKB *;CDK6 *;CCND1 *;ABL1 *;AKT1 *;RAF1 *;CRK *;HRAS *;
30	KEGG:04921	Oxytocin signaling pathway	7.36e-10	PRKCG *;KCNJ5 *;RYR2 *;ROCK1 *;PRKCB *;SRC *;PRKCA *;CACNA1C *;PIK3R1 *;ADCY8 *;ACTB *;CAMKK1 *;GNAI1 *;CACNB1 *;MYL6 *;CCND1 *;MAPK1 *;CALM1 *;RAF1 *;CAMK2G *;HRAS *;PLCB2 *;KCNJ3 *;
31	KEGG:04020	Calcium signaling pathway	1.21177e-09	PRKCG*; CHRM3*; RYR2*; ITPR1*; ADRB1*; ADRB2*; HTR2A*; ADCY8*; ADRA1B*; EDNRA*; GRIN2A*; ADORA2A*; ERBB4*; ERBB2*; AGTR1*; PLCG2*; PTK2B*; PLCG1*; CAMK2G*; PLCB2*;
32	KEGG:05146	Amoebiasis	1.46315e-09	PRKCG*; ACTN2*; LAMA1*; ITGB2*; PRKCA*; PTK2*; COL1A1*; COL1A2*; IL8*; COL4A4*; GNAQ*; CTSG*; PLCB1*; PLCB2*; TLR2*;
33	KEGG:04666	Fc gamma R-mediated phagocytosis	1.49082e-09	PRKCG*; VAV3*; SYK*; PRKCD*; WAS*; PIK3R2*; PRKCA*; WASL*; PLD1*; VAV1*; CDC42*; PLCG2*; RAC1*;
34	KEGG:05032	Morphine addiction	2.69865e-09	PRKCG*; GNG2*; GRK5*; GNB1*; CACNA1B*; GNB4*; PRKCA*; GNB5*; ADCY8*; KCNJ3*;
35	KEGG:05214	Glioma	4.14622e-09	PRKCG*; PDGFRA*; ARAF*; PDGFB*; PIK3R2*; PRKCA*; IGF1*; PIK3R1*; EGFR*; IGF1R*; PLCG2*; CAMK2G*; HRAS*;
36	KEGG:00052	Galactose metabolism	4.21088e-09	G6PC*; PFKM*; GCK*; PFKP*; HK1*;
37	KEGG:05120	Epithelial cell signaling in Helicobacter pylori infection	7.0292e-09	MAP2K4*; JUN*; PTPN11*; MAPK12*; IKBKB*; MAPK9*; MAPK8*; PAK1*; PLCG2*; PLCG1*; RAC1*; MAP3K14*; MET*;
38	KEGG:04514	Cell adhesion molecules (CAMs)	8.1681e-09	HLA-DRB5*; SELPLG*; ITGA4*; SDC4*; ITGB2*; HLA-E*; CD2*; CD4*; HLA-DMA*; MAG*; HLA-DMB*; PTPRC*; CDH2*; SELL*; CD8A*; CDH1*; CD28*; HLA-DRA*; HLA-DRB1*; HLA-DPA1*;
39	KEGG:04062	Chemokine signaling pathway	1.05009e-08	MAP2K1*; SRC*; PRKCD*; PXN*; ADCY8*; GNAI1*; PTK2*; RHOA*; VAV1*; CRKL*; CDC42*; IKBKB*; TIAM1*; RAP1A*; GNB2*; AKT1*; RAC1*; RAF1*; CRK*; HRAS*; PLCB2*;
40	KEGG:05142	Chagas disease (American trypanosomiasis)	1.62744e-08	C1QA*; MAP2K4*; JUN*; SMAD3*; PIK3R1*; MAPK12*; TGFBR2*; TNFRSF1A*; IKBKB*; MAPK9*; MAPK8*; AKT1*; PLCB2*; MAPK3*; TLR2*;
41	KEGG:05322	Systemic lupus erythematosus	1.86779e-08	C1QB*; C1QA*; ACTN2*; C3*; FCGR3A*; GRIN2A*; HLA-DMA*; FCGR2A*; HLA-DMB*; C7*; HLA-DRA*; FCGR1A*; C1QC*; HLA-DPA1*; HLA-DQB1*;
42	KEGG:04650	Natural killer cell mediated cytotoxicity	2.04797e-08	PRKCG*; FCER1G*; KLRC2*; SYK*; ITGB2*; HLA-B*; PIK3R1*; VAV1*; HLA-E*; PPP3CA*; NRAS*; PLCG2*; PTK2B*; GRB2*; LCP2*;
43	KEGG:05131	Shigellosis	2.10901e-08	SRC*; MAPK14*; ACTG1*; CRKL*; CDC42*; IKBKB*; MAPK9*; MAPK8*; ABL1*; HCLS1*; RAC1*; CRK*; CD44*;
44	KEGG:05212	Pancreatic cancer	3.16987e-08	MAP2K1*; SMAD4*; CDKN2A*; CDC42*; IKBKB*; MAPK9*; MAPK8*; CDK6*; CCND1*; ERBB2*; AKT1*; RAC1*; RAF1*;
45	KEGG:05211	Renal cell carcinoma	3.16987e-08	MAP2K1*; PDGFB*; PTPN11*; CRKL*; CDC42*; RAP1A*; AKT1*; EP300*; RAC1*; RAF1*; CRK*; HRAS*; MET*;
46	KEGG:05212	Pancreatic cancer	3.16987e-08	MAP2K1*; SMAD4*; CDKN2A*; CDC42*; IKBKB*; MAPK9*; MAPK8*; CDK6*; CCND1*; ERBB2*; AKT1*; RAC1*; RAF1*;
47	KEGG:05211	Renal cell carcinoma	3.16987e-08	MAP2K1*; PDGFB*; PTPN11*; CRKL*; CDC42*; RAP1A*; AKT1*; EP300*; RAC1*; RAF1*; CRK*; HRAS*; MET*;
48	KEGG:05145	Toxoplasmosis	4.76907e-08	HLA-DRB5*; BAD*; STAT1*; IL10RA*; TNFRSF1A*; MAPK9*; HLA-DMA*; HLA-DMB*; ALOX5*; HLA-DRA*; HLA-DRB1*; JAK1*;
49	KEGG:04750	Inflammatory mediator regulation of TRP channels	5.01147e-08	PRKCG*; SRC*; PRKCE*; PRKCD*; ITPR1*; HTR2A*; IGF1*; ADCY8*; PLCB3*; GNAQ*; PLCG2*; PLCG1*; CAMK2G*; PLCB2*;
50	KEGG:04310	Wnt signaling pathway	5.24182e-08	PRKCG*; JUN*; SMAD3*; CSNK2A1*; CSNK1A1*; NFATC1*; PRKCA*; AXIN2*; MAPK9*; MAPK8*; MYC*; DVL2*; EP300*; CAMK2G*; PLCB2*;
51	KEGG:05221	Acute myeloid leukemia	1.03421e-07	IKBKB*; CEBPA*; SPI1*; CHUK*; JUP*; MYC*; ZBTB16*; STAT3*; AKT1*; GRB2*; PML*; RUNX1T1*;
52	KEGG:04071	Sphingolipid signaling pathway	1.26828e-07	PRKCG*; MAP2K1*; FCER1G*; TRAF2*; MAPK14*; GNAI1*; RHOA*; MAPK9*; MAPK8*; AKT1*; FYN*; RAC1*; RAF1*; HRAS*; PLCB2*; MAP3K5*;
53	KEGG:04022	cGMP-PKG signaling pathway	2.83695e-07	OPRD1*; INSR*; ITPR1*; IRS2*; NFATC1*; PIK3R2*; PIK3R1*; ADCY8*; ADRA1B*; ADRA2A*; RHOA*; GNAI2*; INS*; EDNRA*; GNAQ*; PLCB2*; GTF2I*;
54	KEGG:04910	Insulin signaling pathway	3.00197e-07	BAD*; INSR*; PDE3B*; PRKAG2*; TSC1*; PIK3R1*; CBL*; INS*; PPP1CC*; PRKAR1A*; PRKAR2B*; MKNK1*; PRKACG*; PRKAR2A*; HRAS*;
55	KEGG:05223	Non-small cell lung cancer	3.23333e-07	PRKCG*; CCND1*; CDKN2A*; PRKCB*; ERBB2*; PLCG2*; E2F2*; PRKCA*; PIK3R1*; MAPK3*;
56	KEGG:04912	GnRH signaling pathway	3.4974e-07	MAP2K4*; JUN*; MAP2K1*; PRKCD*; ITPR1*; ELK1*; MAPK12*; MAPK9*; MAPK8*; CAMK2G*; PLCB2*; MAP2K6*; MAPK3*;
57	KEGG:04370	VEGF signaling pathway	3.87863e-07	PRKCG*; MAP2K1*; BAD*; MAPKAPK2*; PLCG2*; AKT1*; PIK3R1*; PLCG1*; RAC1*; MAPK12*; MAPK3*;
58	KEGG:04916	Melanogenesis	3.97121e-07	PRKCG*; EDN1*; PRKCB*; FZD7*; DVL2*; CTNNB1*; DVL3*; PRKCA*; ADCY8*; CALM1*; CAMK2G*; GNAI2*;
59	KEGG:05100	Bacterial invasion of epithelial cells	6.20744e-07	CDC42*; ELMO1*; RHOG*; WAS*; PIK3R2*; RAC1*; WASL*; MET*; ACTB*; RHOA*;
60	KEGG:00620	Pyruvate metabolism	6.77706e-07	LDHA*; PDHA1*; PKLR*; DLAT*;
61	KEGG:05416	Viral myocarditis	6.90169e-07	HLA-DMA*; HLA-DRB5*; HLA-DMB*; ITGB2*; CD28*; HLA-DRA*; FYN*; ACTB*; CD55*; HLA-DRB1*; HLA-DPA1*; HLA-E*;
62	KEGG:04640	Hematopoietic cell lineage	9.01791e-07	CD2*; CSF1R*; FCER2*; CD4*; CR1*; CD5*; HLA-DRA*; CD14*; ITGA5*; CD44*; CD55*;
63	KEGG:04915	Estrogen signaling pathway	1.05481e-06	SRC*; PRKCD*; ITPR1*; PIK3R2*; PIK3R1*; ADCY8*; EGFR*; GNAI2*; GNAQ*; HRAS*; PLCB2*; HSPA1B*; HSPA1A*;
64	KEGG:05031	Amphetamine addiction	1.27507e-06	PRKCG*; GRIN2A*; JUN*; GRIN3A*; PRKCA*; DRD1*; CALM1*; CAMK2G*; STX1A*; GRIN1*;
65	KEGG:05213	Endometrial cancer	1.28614e-06	MAP2K1*; CDH1*; ERBB2*; CTNNB1*; MAPK1*; AXIN2*; PIK3R1*; ELK1*; HRAS*; MAPK3*;
66	KEGG:04350	TGF-beta signaling pathway	1.3196e-06	CREBBP*; SMAD4*; SMURF2*; SP1*; ID1*; EP300*; ACVR1B*; BMPR1B*; SMAD5*; SMAD7*; TGFBR2*;
67	KEGG:04919	Thyroid hormone signaling pathway	1.33621e-06	NCOA1*; PRKCG*; NCOA2*; CREBBP*; THRB*; PRKCB*; STAT1*; PRKCA*; HIF1A*; CCND1*; PLCG2*; EP300*; MAPK1*; HRAS*;
68	KEGG:04724	Glutamatergic synapse	1.37309e-06	PRKCG*; ITPR1*; ADCY8*; GNAI1*; GRIN1*; GRIN2A*; GRM7*; GNAQ*; GNB1*; GNB4*; PLCB1*; PLCB2*; KCNJ3*;
69	KEGG:05323	Rheumatoid arthritis	1.41949e-06	CTSL1*; HLA-DMA*; JUN*; HLA-DMB*; IL8*; CTSK*; ITGB2*; HLA-DRA*; HLA-DPA1*; HLA-DQB1*; TLR2*;
70	KEGG:04662	B cell receptor signaling pathway	1.61515e-06	CD79A*; JUN*; SYK*; INPP5D*; BLNK*; PLCG2*; NFATC1*; PTPN6*; RAC1*;
71	KEGG:05218	Melanoma	1.64122e-06	FGF17*; PDGFRB*; PDGFRA*; FGF7*; CDH1*; CDKN2A*; PDGFB*; MAPK1*; FGF2*; MET*;
72	KEGG:04066	HIF-1 signaling pathway	1.8189e-06	PRKCG*; CREBBP*; PRKCB*; STAT3*; PRKCA*; IGF1*; HIF1A*; INS*; MKNK1*; PLCG2*; EP300*; MAPK1*; CAMK2G*;
73	KEGG:04726	Serotonergic synapse	1.93405e-06	PRKCG*; APP*; KCNJ5*; PRKCB*; PRKCA*; CACNA1C*; HTR2A*; GNAI1*; ALOX5*; GNB2*; GNB1*; MAPK1*; RAF1*; HRAS*; PLCB2*; KCNJ3*;
74	KEGG:04620	Toll-like receptor signaling pathway	2.0224e-06	MAP2K4*; JUN*; MAP2K1*; PIK3R1*; MAPK12*; IKBKB*; MAPK9*; MAPK8*; AKT1*; RAC1*; MAP2K6*; MAPK3*; TLR2*;
75	KEGG:05202	Transcriptional misregulation in cancer	2.68861e-06	CEBPA*; CSF1R*; CEBPB*; SPI1*; JUP*; IGFBP3*; ZBTB16*; LMO2*; IGF1*; PML*; RUNX2*; TGFBR2*; NCOR1*; SP1*; MYC*; NUPR1*; MET*; RUNX1T1*;
76	KEGG:04971	Gastric acid secretion	3.62733e-06	PRKCG*; ITPR1*; CALM3*; PRKCA*; ADCY8*; CALM1*; EZR*; CAMK2G*; PLCB2*; CFTR*;
77	KEGG:04940	Type I diabetes mellitus	4.21704e-06	HLA-DMA*; HLA-DRB5*; HLA-DMB*; CD28*; GAD2*; HLA-DRA*; HLA-DRB1*; HLA-DPA1*; HLA-E*; INS*;
78	KEGG:04730	Long-term depression	4.38038e-06	PRKCG*; GNAQ*; ARAF*; ITPR1*; PRKCA*; IGF1*; HRAS*; PLCB2*; GNAI2*; IGF1R*;
79	KEGG:04068	FoxO signaling pathway	4.637e-06	MAP2K1*; SMAD3*; IRS1*; PLK2*; PIK3R1*; MAPK12*; INS*; TGFBR2*; IKBKB*; MAPK9*; MAPK8*; AKT1*; EP300*; MAPK3*;
80	KEGG:05321	Inflammatory bowel disease (IBD)	5.35508e-06	HLA-DMA*; HLA-DRB5*; JUN*; HLA-DMB*; STAT1*; HLA-DRA*; STAT6*; HLA-DRB1*;
81	KEGG:05130	Pathogenic Escherichia coli infection	5.63377e-06	ITGB1*; TUBA1A*; TUBB4*; CTNNB1*; HCLS1*; CD14*; EZR*; ACTG1*; TUBA8*;
82	KEGG:05231	Choline metabolism in cancer	1.08647e-05	PRKCG*; MAPK9*; JUN*; PRKCB*; SP1*; PDGFB*; MAPK1*; PRKCA*; SOS1*; DGKZ*; HIF1A*; HRAS*;
83	KEGG:05014	Amyotrophic lateral sclerosis (ALS)	1.18507e-05	GRIN2A*; BAD*; NEFL*; RAC1*; NEFH*; MAPK12*; MAP2K6*; MAP3K5*; TNFRSF1A*;
84	KEGG:04960	Aldosterone-regulated sodium reabsorption	1.24318e-05	PRKCG*; IRS1*; PRKCB*; PRKCA*; SFN*; IGF1*; PIK3R1*; INS*;
85	KEGG:04728	Dopaminergic synapse	1.41703e-05	PRKCG*; KCNJ5*; PRKCB*; PRKCA*; CACNA1C*; MAPK14*; GNAI1*; ARNTL*; GRIN2A*; MAPK8*; GNB2*; GNB1*; CALM1*; CAMK2G*; PLCB2*; KCNJ3*;
86	KEGG:05230	Central carbon metabolism in cancer	1.59831e-05	PDGFRA*; MAP2K1*; NTRK3*; ERBB2*; MAPK1*; PIK3R1*; HRAS*; MET*; GLS*; MAPK3*;
87	KEGG:05219	Bladder cancer	1.6387e-05	MAP2K1*; CDH1*; CDKN2A*; DAPK1*; ERBB2*; MAPK1*; HRAS*; MAPK3*;
88	KEGG:04810	Regulation of actin cytoskeleton	1.66935e-05	CHRM3*; EGF*; ITGB2*; ARAF*; FN1*; PDGFB*; WAS*; WASL*; BAIAP2*; F2*; IQGAP2*; ACTB*; RHOA*; VAV1*; ACTG1*; TIAM1*; PFN1*; FGFR3*; HRAS*; BCAR1*; MAPK3*; PAK4*;
89	KEGG:04612	Antigen processing and presentation	1.7144e-05	CD74*; CD4*; HLA-DMA*; HLA-DRB5*; HLA-DMB*; CD8A*; HLA-DRA*; CTSS*; HLA-DRB1*; HSPA1B*; HLA-DPA1*; HLA-E*;
90	KEGG:04970	Salivary secretion	1.88686e-05	PRKCG*; TRPV6*; ITPR1*; PRKCA*; NOS1*; ADCY8*; ADRA1B*; CALM1*; LYZ*; PLCB2*;
91	KEGG:05310	Asthma	2.05159e-05	HLA-DMA*; HLA-DRB5*; FCER1G*; HLA-DMB*; HLA-DRA*; HLA-DRB1*;
92	KEGG:05215	Prostate cancer	2.30084e-05	IKBKB*; PDGFRA*; ARAF*; PDGFB*; PIK3R2*; IGF1*; PIK3R1*; HRAS*; EGFR*; IGF1R*; INS*;
93	KEGG:05133	Pertussis	2.45875e-05	C1QB*; C3*; C1QA*; JUN*; IL8*; ITGB2*; SERPING1*; ITGA5*; C1QC*;
94	KEGG:04917	Prolactin signaling pathway	2.84924e-05	STAT5A*; MAPK9*; STAT5B*; CCND1*; STAT1*; STAT3*; MAPK1*; SOS1*; HRAS*; INS*;
95	KEGG:04210	Apoptosis	2.87143e-05	PPP3CC*; BAD*; CASP10*; CASP6*; TNFSF10*; CYCS*; PIK3R2*; CAPN1*; BID*; TNFRSF1A*;
96	KEGG:05340	Primary immunodeficiency	3.18817e-05	CD79A*; CD4*; PTPRC*; LCK*; BLNK*; JAK3*;
97	KEGG:04114	Oocyte meiosis	3.29919e-05	PPP1CB*; YWHAB*; RPS6KA1*; ITPR1*; IGF1*; ADCY8*; PRKACA*; CAMK2G*; YWHAG*; IGF1R*; INS*; YWHAH*;
98	KEGG:04972	Pancreatic secretion	4.04797e-05	PRKCG*; CHRM3*; RYR2*; GNAQ*; ITPR1*; PRKCA*; RAC1*; ADCY8*; PLCB1*; PLCB2*;
99	KEGG:00030	Pentose phosphate pathway	5.05889e-05	GPI*; PFKM*; PFKP*;
100	KEGG:04150	mTOR signaling pathway	5.39815e-05	PRKCG*; RPS6KA3*; PRKCB*; RPS6KA1*; MAPK1*; PRKCA*; IGF1*; HIF1A*; INS*;
101	KEGG:04530	Tight junction	7.17129e-05	PRKCG*; RAB3B*; MAGI2*; PRKCD*; RRAS2*; ACTB*; ACTG1*; CDK4*; AKT1*; CTNNB1*; HCLS1*; MYH9*; AMOTL1*; SPTAN1*;
102	KEGG:05414	Dilated cardiomyopathy	7.56534e-05	CACNB1*; ITGB1*; CACNB2*; RYR2*; ITGA4*; ITGB4*; PRKACG*; IGF1*; ITGA5*; ADCY8*;
103	KEGG:04914	Progesterone-mediated oocyte maturation	9.13316e-05	MAPK9*; MAP2K1*; MAPK8*; RPS6KA1*; AKT1*; IGF1*; ADCY8*; MAPK14*; RAF1*; GNAI1*; INS*;
104	KEGG:04930	Type II diabetes mellitus	9.1429e-05	IKBKB*; MAPK9*; MAPK8*; IRS1*; PRKCD*; PIK3R1*; INS*; MAPK3*;
105	KEGG:00524	Butirosin and neomycin biosynthesis	9.87987e-05	GCK*; HK1*;
