# Supplementary material for: IDH-mutant glioma specific association of rs55705857 located at 8q24.21 involves MYC deregulation
Source: Sci Rep. 2016 Jun 10;6:27569. doi: 10.1038/srep27569 (PMC4901315; doi:10.1038/srep27569)
Supplement: Supplementary Table 6 [file srep27569-s7.xls]

## Sheet: Sheet1
Suppl. Table 6. List of proteins differentially expressed between A/G and A/A groups of WHO grade-II IDH-mutant 1p19q-codeleted ATRX-wt diffuse gliomas as analyzed by LC-MS/MS, cut-off p-value is 0.05 (ANOVA).
Accession	Peptide count	Peptides used for quantitation	Confidence score	Anova (p)	Max fold change	Ratio	Log2Ratio	Description
sp|Q86X76-2|NIT1_HUMAN	2	2	1.973	0.0041896	3.63417	0.275166	-1.86162	Isoform 1 of Nitrilase homolog 1 OS=Homo sapiens GN=NIT1 [sp|Q86X76-2|NIT1_HUMAN,sp|Q86X76-3|NIT1_HUMAN,sp|Q86X76-4|NIT1_HUMAN,sp|Q86X76|NIT1_HUMAN]
sp|Q2M2I8|AAK1_HUMAN	3	3	2.972	0.00697184	3.31288	0.301852	-1.72809	AP2-associated protein kinase 1 OS=Homo sapiens GN=AAK1 PE=1 SV=3
LAC2_HUMAN	10	1	9.967	0.0103125	23.7668	0.0420756	-4.57087	Ig lambda-2 chain C regions OS=Homo sapiens GN=IGLC2 PE=1 SV=1
K2C1_HUMAN	12	5	11.957	0.0207992	7.43517	0.134496	-2.89437	Keratin, type II cytoskeletal 1 OS=Homo sapiens GN=KRT1 PE=1 SV=6
LAMB2_HUMAN	6	6	5.946	0.0260269	2.11445	0.472936	-1.08028	Laminin subunit beta-2 OS=Homo sapiens GN=LAMB2 PE=1 SV=2
B4DWL3_HUMAN	3	3	2.988	0.0269249	2.47379	0.404238	-1.30672	Lysosome-associated membrane glycoprotein 1 OS=Homo sapiens GN=LAMP1 PE=2 SV=1 [B4DWL3_HUMAN,LAMP1_HUMAN]
sp|P18754-2|RCC1_HUMAN	3	3	2.97	0.0273672	4.92367	0.2031	-2.29973	Isoform 2 of Regulator of chromosome condensation OS=Homo sapiens GN=RCC1 [sp|P18754-2|RCC1_HUMAN,sp|P18754|RCC1_HUMAN]
zz|ZZ_FGCZCont0172|	5	3	4.985	0.0281707	3.57921	0.279391	-1.83964	Trypa5|PromTArt5 Promega trypsin artifact 5 K to R mods (2239.1, 2914)
ANT3_HUMAN	5	5	4.985	0.0313127	5.18403	0.1929	-2.37407	Antithrombin-III OS=Homo sapiens GN=SERPINC1 PE=1 SV=1 [ANT3_HUMAN,zz|ZZ_FGCZCont0237|]
zz|ZZ_FGCZCont0179|	15	13	14.886	0.0318453	1.83984	0.543526	-0.879578	sp|TRYP_PIG|
E9PAX3_HUMAN	250	1	248.301	0.0319463	4.99015	0.200395	-2.31908	Glial fibrillary acidic protein OS=Homo sapiens GN=GFAP PE=3 SV=1
H1X_HUMAN	2	2	1.991	0.0337424	4.20125	0.238025	-2.07082	Histone H1x OS=Homo sapiens GN=H1FX PE=1 SV=1
sp|P39060-1|COIA1_HUMAN	3	3	2.97	0.0375433	4.13829	0.241645	-2.04904	Isoform 2 of Collagen alpha-1(XVIII) chain OS=Homo sapiens GN=COL18A1 [sp|P39060-1|COIA1_HUMAN,sp|P39060-2|COIA1_HUMAN,sp|P39060|COIA1_HUMAN]
I3L416_HUMAN	2	2	1.98	0.0407298	1.60732	0.622153	-0.684659	Coronin OS=Homo sapiens GN=CORO7 PE=3 SV=1
Q5VU66_HUMAN	22	11	21.796	0.0417856	2.09694	0.476885	-1.06829	Tropomyosin 3 OS=Homo sapiens GN=TPM3 PE=2 SV=1
sp|Q9NVH6-7|TMLH_HUMAN	2	2	1.973	0.0474827	9.03188	0.110719	-3.17503	Isoform 7 of Trimethyllysine dioxygenase, mitochondrial OS=Homo sapiens GN=TMLHE [sp|Q9NVH6-7|TMLH_HUMAN,sp|Q9NVH6-8|TMLH_HUMAN,sp|Q9NVH6|TMLH_HUMAN]
GNAI3_HUMAN	17	2	16.811	0.049054	28.66	0.0348918	-4.84097	Guanine nucleotide-binding protein G(k) subunit alpha OS=Homo sapiens GN=GNAI3 PE=1 SV=3
H2BFS_HUMAN	46	7	45.652	0.0492127	5.28358	0.189266	-2.40152	Histone H2B type F-S OS=Homo sapiens GN=H2BFS PE=1 SV=2
