# Supplementary material for: IDH-mutant glioma specific association of rs55705857 located at 8q24.21 involves MYC deregulation
Source: Sci Rep. 2016 Jun 10;6:27569. doi: 10.1038/srep27569 (PMC4901315; doi:10.1038/srep27569)
Supplement: Supplementary Table 7 [file srep27569-s8.xls]

## Sheet: Sheet1
Suppl. Table 7. List of proteins differentially expressed between A/G and A/A groups of WHO grade-II IDH-mutant 1p19q-intact ATRX-mut diffuse gliomas as analyzed by LC-MS/MS, cut-off p-value is 0.05 (ANOVA).
Accession	Peptide count	Peptides used for quantitation	Confidence score	Anova (p)	Max fold change	Ratio	Log2Ratio	Description
A6PVX3_HUMAN	2	1	1.966	0.000215683	8.96479	0.111548	-3.16427	26S proteasome non-ATPase regulatory subunit 4 (Fragment) OS=Homo sapiens GN=PSMD4 PE=4 SV=1 [A6PVX3_HUMAN,Q5VWC4_HUMAN,sp|P55036-2|PSMD4_HUMAN,sp|P55036|PSMD4_HUMAN]
sp|P21589-2|5NTD_HUMAN	3	3	2.989	0.0073893	2.52215	0.396488	-1.33465	Isoform 2 of 5'-nucleotidase OS=Homo sapiens GN=NT5E
GSTT1_HUMAN	4	4	3.947	0.00817447	2.94389	0.339687	-1.55772	Glutathione S-transferase theta-1 OS=Homo sapiens GN=GSTT1 PE=1 SV=4
RU2B_HUMAN	3	2	2.945	0.00906493	1.96105	0.50993	-0.971628	U2 small nuclear ribonucleoprotein B'' OS=Homo sapiens GN=SNRPB2 PE=1 SV=1
AASS_HUMAN	7	7	6.953	0.0118584	2.04828	0.488216	-1.03441	Alpha-aminoadipic semialdehyde synthase, mitochondrial OS=Homo sapiens GN=AASS PE=1 SV=1
LAC2_HUMAN	10	1	9.967	0.0123447	9.59812	0.104187	-3.26275	Ig lambda-2 chain C regions OS=Homo sapiens GN=IGLC2 PE=1 SV=1
sp|P50570-2|DYN2_HUMAN;sp|P50570|DYN2_HUMAN	12	2	11.866	0.0126321	3.34615	0.298851	-1.7425	Isoform 2 of Dynamin-2 OS=Homo sapiens GN=DNM2 [sp|P50570-2|DYN2_HUMAN,sp|P50570|DYN2_HUMAN]
PMGE_HUMAN	2	2	1.987	0.0153429	3.77465	0.264925	-1.91634	Bisphosphoglycerate mutase OS=Homo sapiens GN=BPGM PE=1 SV=2
sp|Q9H4G0-2|E41L1_HUMAN	9	2	8.93	0.0155807	3.95806	0.252649	-1.98479	Isoform 2 of Band 4.1-like protein 1 OS=Homo sapiens GN=EPB41L1
ASNA_HUMAN	6	6	5.961	0.0167218	1.3998	0.71439	-0.485217	ATPase ASNA1 OS=Homo sapiens GN=ASNA1 PE=1 SV=2
sp|P12036|NFH_HUMAN	40	35	39.61	0.0187543	3.1172	0.3208	-1.64025	Neurofilament heavy polypeptide OS=Homo sapiens GN=NEFH PE=1 SV=4
sp|Q8IWA5-2|CTL2_HUMAN	2	2	1.969	0.01961	2.62814	0.380497	-1.39404	Isoform 2 of Choline transporter-like protein 2 OS=Homo sapiens GN=SLC44A2 [sp|Q8IWA5-2|CTL2_HUMAN,sp|Q8IWA5-3|CTL2_HUMAN,sp|Q8IWA5|CTL2_HUMAN]
sp|Q07666-2|KHDR1_HUMAN	8	8	7.873	0.0284306	1.5907	0.628652	-0.669665	Isoform 2 of KH domain-containing, RNA-binding, signal transduction-associated protein 1 OS=Homo sapiens GN=KHDRBS1 [sp|Q07666-2|KHDR1_HUMAN,sp|Q07666|KHDR1_HUMAN]
RCC2_HUMAN	2	2	1.947	0.0290386	3.05433	0.327404	-1.61086	Protein RCC2 OS=Homo sapiens GN=RCC2 PE=1 SV=2
KCD12_HUMAN	5	5	4.922	0.0291891	4.68625	0.21339	-2.22843	BTB/POZ domain-containing protein KCTD12 OS=Homo sapiens GN=KCTD12 PE=1 SV=1
B4DT74_HUMAN	3	3	2.943	0.0293727	24.0501	0.0415799	-4.58797	Mannose-P-dolichol utilization defect 1 protein OS=Homo sapiens GN=MPDU1 PE=2 SV=1 [B4DT74_HUMAN,I3L295_HUMAN,J3KT75_HUMAN,J3QRD5_HUMAN,J3QS48_HUMAN,J3QW43_HUMAN,MPU1_HUMAN]
PRP19_HUMAN	2	2	1.994	0.0301791	1.72013	0.581353	-0.782514	Pre-mRNA-processing factor 19 OS=Homo sapiens GN=PRPF19 PE=1 SV=1
HBD_HUMAN	67	19	66.562	0.0313457	7.30564	0.13688	-2.86901	Hemoglobin subunit delta OS=Homo sapiens GN=HBD PE=1 SV=2
XPO1_HUMAN	8	8	7.971	0.0335707	1.85218	0.539905	-0.889222	Exportin-1 OS=Homo sapiens GN=XPO1 PE=1 SV=1
C9J2C0_HUMAN;sp|Q9NY65|TBA8_HUMAN	46	1	45.705	0.0335784	1.67014	0.598751	-0.739972	Tubulin alpha-8 chain (Fragment) OS=Homo sapiens GN=TUBA8 PE=3 SV=1 [C9J2C0_HUMAN,sp|Q9NY65|TBA8_HUMAN]
APOH_HUMAN	6	6	5.973	0.0361333	2.96712	0.337027	-1.56906	Beta-2-glycoprotein 1 OS=Homo sapiens GN=APOH PE=1 SV=3
B0QYK0_HUMAN	4	4	3.957	0.0377863	2.10535	0.474979	-1.07406	Ewing sarcoma breakpoint region 1 OS=Homo sapiens GN=EWSR1 PE=4 SV=1 [B0QYK0_HUMAN,B0QYK1_HUMAN,sp|Q01844-3|EWS_HUMAN,sp|Q01844-5|EWS_HUMAN,sp|Q01844|EWS_HUMAN]
sp|P35573-2|GDE_HUMAN	2	2	1.994	0.0395728	3.93006	0.254449	-1.97455	Isoform 5 of Glycogen debranching enzyme OS=Homo sapiens GN=AGL [sp|P35573-2|GDE_HUMAN,sp|P35573-3|GDE_HUMAN,sp|P35573|GDE_HUMAN]
MACD1_HUMAN	3	3	2.969	0.04061	2.34091	0.427184	-1.22707	O-acetyl-ADP-ribose deacetylase MACROD1 OS=Homo sapiens GN=MACROD1 PE=1 SV=2
IGHG3_HUMAN	13	2	12.868	0.0414299	2.88047	0.347166	-1.5263	Ig gamma-3 chain C region OS=Homo sapiens GN=IGHG3 PE=1 SV=2
B4DGL8_HUMAN	2	2	1.985	0.0436057	3.73969	0.267402	-1.90292	ATP-binding cassette sub-family B member 7, mitochondrial (Fragment) OS=Homo sapiens GN=ABCB7 PE=2 SV=1
GHC2_HUMAN	3	1	2.948	0.044025	2.79348	0.357977	-1.48206	Mitochondrial glutamate carrier 2 OS=Homo sapiens GN=SLC25A18 PE=2 SV=1
F8WDL0_HUMAN	9	1	8.881	0.0450975	5.08004	0.196849	-2.34484	AP-1 complex subunit beta-1 OS=Homo sapiens GN=AP1B1 PE=4 SV=1
F5GYC1_HUMAN	2	2	1.994	0.0452037	4.95684	0.201741	-2.30942	ATP-binding cassette sub-family D member 3 OS=Homo sapiens GN=ABCD3 PE=3 SV=1
sp|O95196-2|CSPG5_HUMAN	3	3	2.987	0.0466035	4.65828	0.214671	-2.2198	Isoform 2 of Chondroitin sulfate proteoglycan 5 OS=Homo sapiens GN=CSPG5
PSB6_HUMAN	2	2	1.994	0.0469009	1.70603	0.586156	-0.770644	Proteasome subunit beta type-6 OS=Homo sapiens GN=PSMB6 PE=1 SV=4
EHD1_HUMAN	6	1	5.937	0.0474644	1.78541	0.560097	-0.836253	EH domain-containing protein 1 OS=Homo sapiens GN=EHD1 PE=1 SV=2
sp|Q16348-2|S15A2_HUMAN	2	2	1.929	0.0476754	2.65594	0.376514	-1.40922	Isoform 2 of Solute carrier family 15 member 2 OS=Homo sapiens GN=SLC15A2 [sp|Q16348-2|S15A2_HUMAN,sp|Q16348|S15A2_HUMAN]
B4DJA5_HUMAN	6	1	5.978	0.0486738	11.3584	0.0880408	-3.50568	Ras-related protein Rab-5A OS=Homo sapiens GN=RAB5A PE=2 SV=1 [B4DJA5_HUMAN,RAB5A_HUMAN]
CLIC4_HUMAN	8	8	7.943	0.0499495	1.91906	0.521087	-0.940403	Chloride intracellular channel protein 4 OS=Homo sapiens GN=CLIC4 PE=1 SV=4
